# Supplementary material for: Inhibition of Quorum-Sensing Regulator from Pseudomonas aeruginosa Using a Flavone Derivative
Source: Molecules. 2022 Apr 10;27(8):2439. doi: 10.3390/molecules27082439 (PMC9031925; doi:10.3390/molecules27082439)
Supplement: Supplementary file 1 [file molecules-27-02439-s001.zip]

Archive with 1 entries (1 files):
- molecules-1631139-supplementary.pdf
